# Supplementary material for: Homogeneously Blending PBAT with Silanized Cellulose for Composite Film: Characterization and Physicochemical Property
Source: Polymers (Basel). 2026 Apr 2;18(7):875. doi: 10.3390/polym18070875 (PMC13074739; doi:10.3390/polym18070875)
Supplement: Supplementary file 1 [file polymers-18-00875-s001.zip]

Archive with 1 entries (1 files):
- polymers-4227518-supplementary.pdf
